# Supplementary material for: Tinostamustine (EDO-S101), an Alkylating Deacetylase Inhibitor, Enhances the Efficacy of Daratumumab in Multiple Myeloma by Upregulation of CD38 and NKG2D Ligands
Source: Int J Mol Sci. 2024 Apr 26;25(9):4718. doi: 10.3390/ijms25094718 (PMC11083018; doi:10.3390/ijms25094718)
Supplement: Supplementary file 1 [file ijms-25-04718-s001.zip]

Archive with 1 entries (1 files):
- ijms-2940463-supplementary.pdf
